# Supplementary material for: Co-cultures with stem cell-derived human sensory neurons reveal regulators of peripheral myelination
Source: Brain. 2017 Feb 15;140(4):898–913. doi: 10.1093/brain/awx012 (PMC5637940; doi:10.1093/brain/awx012)
Supplement: Supplementary Data [file awx012_supp.zip]

Archive with 6 entries (6 files):
- brain-2016-01328-File017.pdf
- brain-2016-01328-File010.pdf
- brain-2016-01328-File011.pdf
- brain-2016-01328-File012.pdf
- brain-2016-01328-File013.pdf
- brain-2016-01328-File014.pdf
